# Supplementary material for: Interaction Effects of Maternal Sexually Transmitted Infections with Prenatal Care Utilization Status on Preterm Birth and Low Birthweight: U.S. National Data
Source: J Clin Med. 2022 Sep 1;11(17):5184. doi: 10.3390/jcm11175184 (PMC9456665; doi:10.3390/jcm11175184)
Supplement: Supplementary file 1 [file jcm-11-05184-s001.zip]

Archive with 1 entries (1 files):
- jcm-1885496-supplementary.pdf
